# Supplementary material for: Zyxin contributes to coupling between cell junctions and contractile actomyosin networks during apical constriction
Source: PLoS Genet. 2023 Mar 28;19(3):e1010319. doi: 10.1371/journal.pgen.1010319 (PMC10081768; doi:10.1371/journal.pgen.1010319)
Supplement: S1 File — (TXT) [file pgen.1010319.s010.txt]

MEDC
cav-1, hnd-1, rpl-5, rps-13, pcp-5, kbp-2, cya-1, rps-21, set-10, fbxc-39, upb-1, ver-3, fbxb-78, Y75B8A.14, mtss-1, klp-19, Y55B1BR.3, mir-260, F39E9.20

MED
fkh-7, T11B7.1, swan-1, fbxb-35, hil-3, fbxb-26, R04A9.7, F18C5.10, R10E4.1, C34B2.5, bra-1, T25G12.11, cpsf-3, T02C1.1, fbxb-30, C35B1.5, fbxa-67, immp-1, C24H12.11, lnp-1, F16B12.4, ttr-54, ZK899.2, F23D12.5, dnc-4, clec-12

MEC
tomm-22, F39B2.3, W03F9.2, uev-3, phf-5, M116.2, Y119C1B.10

MDC
F46H5.3, mdt-18, unc-120, D2030.11, pen-2, mis-12, F42G8.7, C40A11.4, F58B3.4, fkh-2, gsk-3, unc-59, C14F11.7, ric-8, R151.10, Y54G11A.11, mig-14, gpr-2, C14C10.6, syx-3, Y47D3A.1, set-4, chk-1, ife-2, lag-1, tap-1, cyd-1, atg-13, gfl-1, F30A10.15, C24H12.3, T13G4.4, B0035.15, ZC132.4, F23B12.7, gpr-1, T28A11.22, tag-313, WBGene00219755, T05F1.4, nkat-3, Y39A1A.12, bet-1, flt-1, F44E7.9, chin-1, lam-2, his-8, C54G4.9, M57.1, C16B8.4, rcn-1, F40B5.2, F35D11.4, brc-2, WBGene00219756, ced-11, unc-35, sur-2, T12E12.3, dpy-19, vab-23, pix-1

EDC
rsp-4, C01G6.3, epg-2, C08F1.6, his-37, F54D7.6, Y17D7C.3, C31H5.4, hmg-11, ubq-2, K07F5.15, C37A2.7, Y59A8B.10, W04A8.3, unc-37, fbxb-75, fbxb-45, T27A8.1, rrbs-1, mdt-31, mrp-1, Y45G5AM.5, fbxb-13, gpd-3, ula-1, F19C7.3, bmk-1, M04F3.4, sur-7, pme-3, Y39A1A.7, R04E5.8, C25G4.10, T07A5.5, C33D9.8, WBGene00206377, K08A2.4, pnc-1, F10A3.17, Y74C9A.6

ME
end-1, dve-1, emr-1, F02E9.10, T26H2.10, pde-2, Y50D4A.2, F59B2.3, T01H8.2, F10D2.8, ugt-49, dpm-3, eif-3.D, ckc-1, F21D9.6, C10C5.4, C27C12.4, pgp-2, acs-22, prmt-6, W03C9.2, F36A2.3, F37C4.6, T23G7.2, acs-3, Y71G10AL.1, hex-5, C10C5.3, ZK1058.5, F53H8.3, C35D10.8, Y47G6A.14, taf-3, Y105E8B.9, Y71G12B.10, F33E11.6, Y102A11A.5, Y45F10B.59, dom-3, C36E6.2, C09E9.1, F37H8.7, ced-9, elo-9, Y71H2AM.3, sfxn-1.4, K11D12.12, F58A6.5, iffb-1, ndx-9, ZC412.5, Y18D10A.27, ZK1053.3, Y40B10A.6, F01D5.10, T10B10.4, T12G3.4, Y73B6BL.12

MD
T04D3.5, Y43F4B.10, F49B2.7, H28G03.1, his-64, zen-4, ruvb-2, lsy-2, F40F4.7, gei-17, cids-2, fbxc-17, cic-1, K08F4.3, T07D4.5, csn-3, F37B4.10, unc-61, ceh-38, T12F5.1, T18D3.1, ced-8, F44E2.7, pat-3, capg-1, mdt-30, B0205.11, Y73B6BL.21, pes-1, Y74C9A.3, atg-10, R74.7, pole-2, his-5, vps-36, hpl-2, F08H9.4, npp-4, F55F8.2, Y87G2A.18, Y67D2.7, dnj-14, set-3, ears-1, Y4C6B.1, odd-2, C56G2.15, rom-5, F28B3.5, rgr-1, W04A8.1, D1007.10, F13H10.3, T20G5.10, T22H9.1, W03A5.2, tag-65, tag-261, lsy-22, cye-1, C17D12.1, C52A10.3, Y65B4BR.8, W09C3.4, C16A11.2, F47D12.5, F13E6.5, C05D11.9, C18A3.2, tag-304, W10D9.1, fbxa-11, C38D4.10, R02D5.1, mat-2, R05D3.2, K02E10.6, daf-1, cdk-2, F09F7.4, grl-11, C14B1.12, Y111B2A.12, K02E7.8, C05C8.1, C01G6.2, hlb-1, F13B9.1, mak-2, C24H12.2, W08E3.2, T13C5.6, C16A3.1, Y37E11B.3, nhr-207, C49A9.10, F43G6.4, WBGene00235351, Y51F10.11, his-30, aha-1, D2030.2, C41D11.9, hum-2, ZK484.6, F40F11.4, rgs-8.1, F32E10.5, erl-1, M04F3.3, F32B6.9, his-45, crn-7, tat-3, pxl-1, F01F1.15, F53B2.7, Y18D10A.9

MC
let-92, Y75B8A.18, E04A4.5, F26B1.2, rpn-7, B0205.8, T01G9.2, T12D8.6, kup-1, Y57E12AL.1, fbxc-35, brc-1, C06A5.3, idi-1, ran-3, ttr-16, R06C7.5, pptr-2, C29E4.13, tag-232, M163.8, F42A6.5, Y39B6A.34, K09H9.2, rpn-5, ZK265.9, ZK1098.5, let-49, F26E4.4, C24D10.6, T12G3.7, C25G4.3, Y104H12D.4, lpl-1, madd-2, hpk-1, F19B10.4, Y106G6H.8, R05D11.6, cls-3, C05D2.6, K06H7.3, Y52B11A.2, sas-4, C34B7.1, sdha-1, K11B4.2, arx-3, gip-2, W04B5.2, agt-1, ZK1073.1, D2085.3, R10E12.2, C07H6.9, gyg-2, Y47G6A.18, lec-1, F39G3.2, dnj-21, M176.11, cpna-3, C38C6.8, K10B3.5, E02H1.5, Y39E4B.5, ima-1, hst-1, Y37H9A.5, mars-1, Y39A1A.13, ZK512.11, B0432.8, pbs-6, T01C3.9, ZC204.14, coq-3, C08A9.6, kgb-1, atf-6, retr-1, F54D5.17, F40H6.6, cln-3.2, ZC376.6, Y52B11A.3, Y47D3A.20, H20J04.6, T22B11.5, F53H1.3, Y17G7B.8, Y9D1A.2, R52.6, Y53F4B.14, stn-1, K03E6.7, alh-6, R10E11.6

ED
ttr-50, F59C12.4, Y37E3.24, sdz-27, B0281.5, skr-7, Y37E3.25, C50F4.6, F15B10.3, C33E10.3, skr-8, arf-1.2, K02B12.2, skr-9, dsl-2, skr-10, tag-320, inx-3, Y41D4B.14, F37D6.4, hsp-3, F32E10.6, E02D9.1, F08G12.2, W04A8.5, skr-13, MTCE.35, C35E7.5, sdz-4, T05H10.4, skr-12, F38A5.7, Y46H3C.5, uaf-1, cyn-13, fbxc-52, sdz-33, cyn-8, btb-6, his-31, T26E3.8, F57G9.3, F28H1.1, Y51H1A.3, fbxb-84, ned-8, F15A4.2, C47D12.4, his-67, F14B6.3, D1005.t1, sdz-30, F13E6.1, his-32, C25A1.16, psa-4, C16C10.4, fkb-2, T09F5.12, gsp-2, T24H10.1, aly-1, fbxb-104, gbh-1, rsp-1, sdz-14, Y71F9AL.7, btb-10, fbxb-24, F54C4.4, D1054.14, sepa-1, Y25C1A.6, fbxb-22, H37A05.4, sdz-28, R11.4, fbxb-15, fbxb-41, K12H6.7, Y71A12B.11, Y39B6A.36, C47F8.1, btb-11, C48D1.1, Y57A10C.11, T01B7.5, fbxc-28, Y57A10C.1, fbxb-37, atg-4.2, EEED8.4, K08H2.2, F17A2.13, Y54E5A.5, his-1, F48F7.6, his-38, fbxb-82, K10C9.3, fbxb-105, fbxb-91, F35G2.3, C17F4.8, C37E2.1, cdc-26, Y47G6A.31, C36A4.14, fbxb-40, fbxc-18, vang-1, ZK822.2, W09C5.3, mboa-6, R03H10.1, pup-3, C05G5.4, fbxb-42, fbxb-107, fbxb-72, K10B3.1, fbxb-74, cpt-6, F22B8.7, smr-1, Y43B11AL.1, C06H5.7, cdt-1, T04B8.2, asna-1, T17A3.12, pyr-1, fbxb-63, wrt-5, nep-1, C40A11.7, C17E7.9, F08C6.2, kin-33, Y6D1A.1, Y53G8AR.9, C33E10.1, fbxb-48, Y61A9LA.3, epc-1, die-1, bub-1, F34D6.1, C17D12.8, fbxa-83, fbxb-11, fbxb-57, ceh-40, fbxb-59, fbxb-19, F13G3.6, mca-1, ins-34, F59A6.5, prmt-2, M02D8.3, T02G6.10, ubc-12, srp-2, fbxb-111, H28G03.2, bet-2, F16B12.6, K02E2.11, D1022.4, top-2, fbxb-44, ZK688.7, Y24F12A.4, his-4, C35E7.3, inx-11, Y51H4A.15, M199.2, cit-1.2, K08H2.4, T05A12.3, C01G10.10, Y71H2AM.13, Y49A3A.4, VH15N14R.1, R07E5.13, fbxc-26, T08G5.3, atg-11, dpy-26, elb-1, K04C1.3, Y48G1C.6, K03H1.7, Y52B11A.12, uaf-2, Y49E10.26, B0507.2, fbxb-51, Y55B1AL.2, Y24F12A.3, eri-6, fbxb-108, ndx-6, Y23B4A.2, C16C4.17, ZK632.5, tag-253, T28F2.2, fbxb-71, W09G12.3, T07D10.8, fbxb-93, W02B8.2, fust-1, WBGene00206519, ZK546.18, asc-1, F18H3.1, Y32F6A.6, btb-13, fbxb-25, WBGene00219728, psa-1, F10E7.2, T22G5.3, B0238.1, WBGene00219741, C15F1.5, WBGene00219452, atg-2, C52D10.10, Y13C8A.2, F36H5.8, smf-1, nlp-11, M01F1.6, T01C8.5, C52D10.12, C23H4.6, T21C12.9, sea-2, C01A2.9, K02E7.12, fbxb-56

EC
hmg-1.1, rps-29, K01G5.5, cyn-5, rpl-23, eif-1.A, T23G7.3, dcn-1, C33A12.1, rps-12, act-1, fbxb-43, gop-3, art-1, cyl-1, C01F1.1, C43H6.3, hcp-3, Y48C3A.16, F15D4.2, F22F7.7, Y53F4B.3, snap-29, F56G4.4, atg-7, ZC443.3, ins-37, T20F5.3, mab-5, ddp-1, E03A3.5, ZK1098.11, nlp-38, sars-2, Y46H3A.7, T09F3.4, C07E3.9, F53G2.8, gst-43, R11E3.2, F36D1.9, T28H10.1, R119.5, hap-1, Y53G8AM.8, rga-4, C49A1.10, T01H3.5, unc-103

DC
E01A2.6, T22C1.6, F52A8.1, EEED8.15, gei-4, ZK973.11, K12H6.6, F12F6.7, dct-1, ttr-6, C01G10.8, T23C6.4, T28F4.1, thk-1, nrde-3, dhp-2, R03A10.1, vps-22, ZC373.1, rlbp-1, asb-2, JC8.2, F44G4.1, misc-1, C29E4.12, lin-37, C10E2.6, ain-2, F44E5.3, elpc-3, C35D10.10, H05C05.2, unc-78, zmp-1, ZK430.7, pptr-1, M03D4.4, C54E10.6, D2045.7, ung-1, rfc-2, T19H5.4, C16C10.8, gpd-2, nrf-5, dnj-22, glrx-21, ogt-1, vps-34, Y38C1AA.14, rab-18, ubxn-2, morc-1, F48E8.8, T08B2.5, cas-1, R06C7.6, hst-2, cdh-4, cpin-1, smg-4, F08F8.10, Y105E8A.19, F42G2.6, syg-2, tcl-2, eif-3.H, F08B6.1, Y71F9AR.2, unc-27, T08H10.1, apa-2, F52D10.2, C43H8.1, ran-2, bed-1, aph-2, aspm-1, mig-22, F30A10.1, R119.3, fis-2, grk-1, bre-1, abcf-3, pxn-2, unc-115, Y37E3.11, Y73F8A.26, Y82E9BR.20, set-30, tag-53, atg-5, Y41D4A.6, csk-1, npr-11, C05D9.3, K09C8.8, T05G5.1, T22H2.4, qns-1, Y46G5A.4, umps-1, F58G11.2, ark-1, sqv-4, C53D5.5, F39H12.1, F39E9.7, tsp-17, klp-4, sre-36, WBGene00219708, par-1, K07C5.2
